# Supplementary material for: ﻿Two new species of Danaceothrix Majer, 1989 (Coleoptera, Dasytidae) from Xizang, China
Source: Zookeys. 2025 Jun 18;1241:315–24. doi: 10.3897/zookeys.1241.147383 (PMC12238984; doi:10.3897/zookeys.1241.147383)
Supplement: XML Treatment for Danaceothrix [file zookeys.1241.147383-treatment1.xml]

<!DOCTYPE tp:taxon-treatment
  PUBLIC "-//TaxonX//DTD Taxonomic Treatment Publishing DTD v0 20100105//EN" "tax-treatment-NSO.dtd">
<tp:taxon-treatment xmlns:tp="http://www.plazi.org/taxpub"><tp:treatment-meta><kwd-group><label>Taxon classification</label><kwd>
              <named-content content-type="kingdom">Animalia</named-content>
            </kwd><kwd>
              <named-content content-type="order">Coleoptera</named-content>
            </kwd><kwd>
              <named-content content-type="family">Dasytidae</named-content>
            </kwd></kwd-group><mixed-citation publication-type="journal"><person-group><name><surname>Miao</surname><given-names>Jialin</given-names></name><name><surname>Liu</surname><given-names>Haoyu</given-names></name><name><surname>Tong</surname><given-names>Junbo</given-names></name><name><surname>Yang</surname><given-names>Xingke</given-names></name><name><surname>Yang</surname><given-names>Yuxia</given-names></name></person-group><article-title>﻿Two new species of <italic><tp:taxon-name><tp:taxon-name-part taxon-name-part-type="genus" reg="Danaceothrix">Danaceothrix</tp:taxon-name-part></tp:taxon-name></italic> Majer, 1989 (<tp:taxon-name><tp:taxon-name-part taxon-name-part-type="order">Coleoptera</tp:taxon-name-part></tp:taxon-name>, <tp:taxon-name><tp:taxon-name-part taxon-name-part-type="family">Dasytidae</tp:taxon-name-part></tp:taxon-name>) from Xizang, China</article-title><source>Zookeys</source><day>18</day><month>06</month><year>2025</year><volume>1241</volume><fpage>315</fpage><lpage>324</lpage><pub-id pub-id-type="doi">10.3897/zookeys.1241.147383</pub-id></mixed-citation></tp:treatment-meta><tp:nomenclature><label>﻿Genus</label><tp:taxon-name>
            <object-id xmlns:xlink="http://www.w3.org/1999/xlink" content-type="arpha" xlink:type="simple">449E5AD7-B1FF-5B19-A87F-41AA11BD6E1B</object-id>
            <tp:taxon-name-part taxon-name-part-type="genus" reg="Danaceothrix">Danaceothrix</tp:taxon-name-part>
          </tp:taxon-name><tp:taxon-authority>Majer, 1989</tp:taxon-authority></tp:nomenclature><tp:treatment-sec sec-type="Updated diagnosis" id="SECID0EYHAC"><title>Updated diagnosis.</title><p>Body small-sized, 2.1–4.4 mm in length. Pronotum rounded, without sublateral lines, lateral margins arcuate with sparse crenation (Fig. <xref ref-type="fig" rid="F2">2</xref>). Tarsi simple, tarsomeres 4 obviously smaller than 3. Abdominal sternite VIII with median process absent in male (Fig. <xref ref-type="fig" rid="F3">3A, I</xref>), present in female. Tegmen (Fig. <xref ref-type="fig" rid="F3">3C, K</xref>) subparallel-sided at basal part in ventral view, with submedian dilation distinct or not, roundly expanded at apical third, mostly with a bulb-shaped subapical ring, apex covered with four setae, strongly bent ventrally at basal third in lateral view, the bent part with a more or less distinct median keel on outer surface and a median line on inner surface (Fig. <xref ref-type="fig" rid="F3">3D, L</xref>); apical limb of median lobe mostly slender, nearly straight or feebly bisinuate ventrally in lateral view (Fig. <xref ref-type="fig" rid="F3">3G, O</xref>). Internal sac with numerous distinct but short spines (Fig. <xref ref-type="fig" rid="F3">3F, G, N, O</xref>). Spiculum gastrale (Fig. <xref ref-type="fig" rid="F3">3H, P</xref>) Y-shaped. Ovipositor (Fig. <xref ref-type="fig" rid="F4">4C, F</xref>) stout and membranous, gonostylus long and nearly cylindrical, transverse coxital baculus short and arcuate, baculus long and oblique.</p></tp:treatment-sec><tp:treatment-sec sec-type="Included species" id="SECID0E5IAC"><title>Included species.</title><p><italic><tp:taxon-name><tp:taxon-name-part taxon-name-part-type="genus" reg="Danaceothrix">Danaceothrix</tp:taxon-name-part><tp:taxon-name-part taxon-name-part-type="species" reg="murina">murina</tp:taxon-name-part></tp:taxon-name></italic> Majer, 1989, <italic><tp:taxon-name><tp:taxon-name-part taxon-name-part-type="genus" reg="Danaceothrix">D.</tp:taxon-name-part><tp:taxon-name-part taxon-name-part-type="species" reg="glaberrima">glaberrima</tp:taxon-name-part></tp:taxon-name></italic> Majer, 1996, <italic><tp:taxon-name><tp:taxon-name-part taxon-name-part-type="genus" reg="Danaceothrix">D.</tp:taxon-name-part><tp:taxon-name-part taxon-name-part-type="species" reg="monilicornis">monilicornis</tp:taxon-name-part></tp:taxon-name></italic> (Champion, 1922), <italic><tp:taxon-name><tp:taxon-name-part taxon-name-part-type="genus" reg="Danaceothrix">D.</tp:taxon-name-part><tp:taxon-name-part taxon-name-part-type="species" reg="medogense">medogense</tp:taxon-name-part></tp:taxon-name></italic> sp. nov., and <italic><tp:taxon-name><tp:taxon-name-part taxon-name-part-type="genus" reg="Danaceothrix">D.</tp:taxon-name-part><tp:taxon-name-part taxon-name-part-type="species" reg="xizangense">xizangense</tp:taxon-name-part></tp:taxon-name></italic> sp. nov.</p></tp:treatment-sec><tp:treatment-sec sec-type="distribution" id="SECID0E2KAC"><title>Distribution</title><p>(Fig. <xref ref-type="fig" rid="F1">1</xref>). China (Sichuan, Xizang), northwestern India, Afghanistan.</p><fig id="F1" position="float" orientation="portrait"><object-id xmlns:xlink="http://www.w3.org/1999/xlink" content-type="doi" xlink:type="simple">10.3897/zookeys.1241.147383.figure1</object-id><object-id xmlns:xlink="http://www.w3.org/1999/xlink" content-type="arpha" xlink:type="simple">99FBE4CD-60B9-5F92-9D40-D19ACDA3210C</object-id><label>Figure 1.</label><caption><p>Distribution map of all <italic><tp:taxon-name><tp:taxon-name-part taxon-name-part-type="genus" reg="Danaceothrix">Danaceothrix</tp:taxon-name-part></tp:taxon-name></italic> species.</p></caption><graphic xmlns:xlink="http://www.w3.org/1999/xlink" xlink:href="zookeys-1241-315_article-147383__-g001.jpg" position="float" orientation="portrait" xlink:type="simple" id="oo_1356021.jpg"><uri content-type="original_file" xlink:type="simple">https://binary.pensoft.net/fig/1356021</uri></graphic></fig><fig id="F2" position="float" orientation="portrait"><object-id xmlns:xlink="http://www.w3.org/1999/xlink" content-type="doi" xlink:type="simple">10.3897/zookeys.1241.147383.figure2</object-id><object-id xmlns:xlink="http://www.w3.org/1999/xlink" content-type="arpha" xlink:type="simple">4B99513B-282D-5FB9-B8E4-20E903341499</object-id><label>Figure 2.</label><caption><p>Habitus of <italic><tp:taxon-name><tp:taxon-name-part taxon-name-part-type="genus" reg="Danaceothrix">Danaceothrix</tp:taxon-name-part></tp:taxon-name></italic> species, dorsal view: <italic><tp:taxon-name><tp:taxon-name-part taxon-name-part-type="genus" reg="Danaceothrix">D.</tp:taxon-name-part><tp:taxon-name-part taxon-name-part-type="species" reg="medogense">medogense</tp:taxon-name-part></tp:taxon-name></italic> sp. nov. (<bold>A, B</bold>), <italic><tp:taxon-name><tp:taxon-name-part taxon-name-part-type="genus" reg="Danaceothrix">D.</tp:taxon-name-part><tp:taxon-name-part taxon-name-part-type="species" reg="xizangense">xizangense</tp:taxon-name-part></tp:taxon-name></italic> sp. nov. (<bold>C, D</bold>). <bold>A, C.</bold> Males; <bold>B, D.</bold> Females. Scale bars: 1.0 mm.</p></caption><graphic xmlns:xlink="http://www.w3.org/1999/xlink" xlink:href="zookeys-1241-315_article-147383__-g002.jpg" position="float" orientation="portrait" xlink:type="simple" id="oo_1356022.jpg"><uri content-type="original_file" xlink:type="simple">https://binary.pensoft.net/fig/1356022</uri></graphic></fig><fig id="F3" position="float" orientation="portrait"><object-id xmlns:xlink="http://www.w3.org/1999/xlink" content-type="doi" xlink:type="simple">10.3897/zookeys.1241.147383.figure3</object-id><object-id xmlns:xlink="http://www.w3.org/1999/xlink" content-type="arpha" xlink:type="simple">3896BF94-853B-542A-B94E-FAA77BAA0726</object-id><label>Figure 3.</label><caption><p><italic><tp:taxon-name><tp:taxon-name-part taxon-name-part-type="genus" reg="Danaceothrix">Danaceothrix</tp:taxon-name-part><tp:taxon-name-part taxon-name-part-type="species" reg="medogense">medogense</tp:taxon-name-part></tp:taxon-name></italic> sp. nov., male (<bold>A–H</bold>), <italic><tp:taxon-name><tp:taxon-name-part taxon-name-part-type="genus" reg="Danaceothrix">D.</tp:taxon-name-part><tp:taxon-name-part taxon-name-part-type="species" reg="xizangense">xizangense</tp:taxon-name-part></tp:taxon-name></italic> sp. nov., male (<bold>I–P</bold>) <bold>A, I.</bold> Abdominal sternite VIII, ventral view; <bold>B, J.</bold> Pygidium, dorsal view; <bold>C, K</bold> Tegmen, ventral view; <bold>D, L.</bold> Tegmen, top view; <bold>E, M.</bold> Tegmen, lateral view; <bold>F, N.</bold> Median lobe, ventral view; <bold>G, O.</bold> Median lobe, lateral view; <bold>H, P.</bold> Spiculum gastrale, ventral view. Scale bars: 0.2 mm.</p></caption><graphic xmlns:xlink="http://www.w3.org/1999/xlink" xlink:href="zookeys-1241-315_article-147383__-g003.jpg" position="float" orientation="portrait" xlink:type="simple" id="oo_1356023.jpg"><uri content-type="original_file" xlink:type="simple">https://binary.pensoft.net/fig/1356023</uri></graphic></fig><fig id="F4" position="float" orientation="portrait"><object-id xmlns:xlink="http://www.w3.org/1999/xlink" content-type="doi" xlink:type="simple">10.3897/zookeys.1241.147383.figure4</object-id><object-id xmlns:xlink="http://www.w3.org/1999/xlink" content-type="arpha" xlink:type="simple">EAF30319-DBDA-5DB2-8775-C845D4DC7C05</object-id><label>Figure 4.</label><caption><p><italic><tp:taxon-name><tp:taxon-name-part taxon-name-part-type="genus" reg="Danaceothrix">Danaceothrix</tp:taxon-name-part><tp:taxon-name-part taxon-name-part-type="species" reg="medogense">medogense</tp:taxon-name-part></tp:taxon-name></italic> sp. nov., female (<bold>A–C</bold>), <italic><tp:taxon-name><tp:taxon-name-part taxon-name-part-type="genus" reg="Danaceothrix">D.</tp:taxon-name-part><tp:taxon-name-part taxon-name-part-type="species" reg="xizangense">xizangense</tp:taxon-name-part></tp:taxon-name></italic> sp. nov., female (<bold>D–F</bold>). <bold>A, D.</bold> Abdominal sternite VIII, ventral view; <bold>B, E.</bold> Pygidium, dorsal view; <bold>C, F.</bold> Ovipositor, ventral view. Scale bars: 0.2 mm.</p></caption><graphic xmlns:xlink="http://www.w3.org/1999/xlink" xlink:href="zookeys-1241-315_article-147383__-g004.jpg" position="float" orientation="portrait" xlink:type="simple" id="oo_1356024.jpg"><uri content-type="original_file" xlink:type="simple">https://binary.pensoft.net/fig/1356024</uri></graphic></fig></tp:treatment-sec></tp:taxon-treatment>
