# Supplementary material for: ﻿Two new species of Danaceothrix Majer, 1989 (Coleoptera, Dasytidae) from Xizang, China
Source: Zookeys. 2025 Jun 18;1241:315–24. doi: 10.3897/zookeys.1241.147383 (PMC12238984; doi:10.3897/zookeys.1241.147383)
Supplement: XML Treatment for Danaceothrix medogense [file zookeys.1241.147383-treatment2.xml]

<!DOCTYPE tp:taxon-treatment
  PUBLIC "-//TaxonX//DTD Taxonomic Treatment Publishing DTD v0 20100105//EN" "tax-treatment-NSO.dtd">
<tp:taxon-treatment xmlns:tp="http://www.plazi.org/taxpub"><tp:treatment-meta><kwd-group><label>Taxon classification</label><kwd>
              <named-content content-type="kingdom">Animalia</named-content>
            </kwd><kwd>
              <named-content content-type="order">Coleoptera</named-content>
            </kwd><kwd>
              <named-content content-type="family">Dasytidae</named-content>
            </kwd></kwd-group><mixed-citation publication-type="journal"><person-group><name><surname>Miao</surname><given-names>Jialin</given-names></name><name><surname>Liu</surname><given-names>Haoyu</given-names></name><name><surname>Tong</surname><given-names>Junbo</given-names></name><name><surname>Yang</surname><given-names>Xingke</given-names></name><name><surname>Yang</surname><given-names>Yuxia</given-names></name></person-group><article-title>﻿Two new species of <italic><tp:taxon-name><tp:taxon-name-part taxon-name-part-type="genus" reg="Danaceothrix">Danaceothrix</tp:taxon-name-part></tp:taxon-name></italic> Majer, 1989 (<tp:taxon-name><tp:taxon-name-part taxon-name-part-type="order">Coleoptera</tp:taxon-name-part></tp:taxon-name>, <tp:taxon-name><tp:taxon-name-part taxon-name-part-type="family">Dasytidae</tp:taxon-name-part></tp:taxon-name>) from Xizang, China</article-title><source>Zookeys</source><day>18</day><month>06</month><year>2025</year><volume>1241</volume><fpage>315</fpage><lpage>324</lpage><pub-id pub-id-type="doi">10.3897/zookeys.1241.147383</pub-id></mixed-citation></tp:treatment-meta><tp:nomenclature><label>﻿</label><tp:taxon-name>
            <object-id xmlns:xlink="http://www.w3.org/1999/xlink" content-type="arpha" xlink:type="simple">C07C8A69-FF56-5932-A004-4DE91C60114B</object-id>
            <tp:taxon-name-part taxon-name-part-type="genus" reg="Danaceothrix">Danaceothrix</tp:taxon-name-part>
            <tp:taxon-name-part taxon-name-part-type="species" reg="medogense">medogense</tp:taxon-name-part>
            <object-id xmlns:xlink="http://www.w3.org/1999/xlink" content-type="zoobank" xlink:type="simple">https://zoobank.org/480DD7BC-E00C-4966-9653-FA005D41025F</object-id>
          </tp:taxon-name><tp:taxon-authority>Yang &amp; Miao</tp:taxon-authority><tp:taxon-status xmlns:xlink="http://www.w3.org/1999/xlink" xlink:type="simple">sp. nov.</tp:taxon-status><xref ref-type="fig" rid="F1">Figs 1</xref><xref ref-type="fig" rid="F2">, 2A, B</xref><xref ref-type="fig" rid="F3">, 3A–H</xref><xref ref-type="fig" rid="F4">, 4A–C</xref></tp:nomenclature><tp:treatment-sec sec-type="diagnosis" id="SECID0EKCAE"><title>Diagnosis.</title><p>This species can be easily distinguished from all other species of <italic><tp:taxon-name><tp:taxon-name-part taxon-name-part-type="genus" reg="Danaceothrix">Danaceothrix</tp:taxon-name-part></tp:taxon-name></italic> by the shape of the tegmen and median lobe of the aedeagus. Its median lobe looks similar to <italic><tp:taxon-name><tp:taxon-name-part taxon-name-part-type="genus" reg="Danaceothrix">D.</tp:taxon-name-part><tp:taxon-name-part taxon-name-part-type="species" reg="glaberrima">glaberrima</tp:taxon-name-part></tp:taxon-name></italic> Majer, 1996, but can be distinguished by the combination of following characters: body black with strong green metallic luster, except for antennomeres 2 brown and trochanters yellowish brown; body surface densely covered with very distinct pubescence (Fig. <xref ref-type="fig" rid="F2">2A</xref>); pygidium about 1.6 times as wide as long (Fig. <xref ref-type="fig" rid="F3">3B</xref>); submedian dilation of tegmen distinct and angled (Fig. <xref ref-type="fig" rid="F3">3C</xref>). Unlike in <italic><tp:taxon-name><tp:taxon-name-part taxon-name-part-type="genus" reg="Danaceothrix">D.</tp:taxon-name-part><tp:taxon-name-part taxon-name-part-type="species" reg="glaberrima">glaberrima</tp:taxon-name-part></tp:taxon-name></italic>, the body is dark brown to piceous, tibiae, tarsi and antennomeres 2 are lighter; body almost bare, only pronotum with short setae; pygidium about 3.0 times as wide as long; submedian dilation of tegmen indistinct (<xref ref-type="bibr" rid="B8">Majer 1996</xref>: fig. 82).</p></tp:treatment-sec><tp:treatment-sec sec-type="etymology" id="SECID0E4DAE"><title>Etymology.</title><p>The name of the species is derived from the name of the type locality, Mêdog County, in the Xizang Autonomous Region, China.</p></tp:treatment-sec><tp:treatment-sec sec-type="type material" id="SECID0ECEAE"><title>Type material.</title><p><bold><italic>Holotype</italic>.</bold> China • Xizang: ♂ (<abbrev xmlns:xlink="http://www.w3.org/1999/xlink" content-type="institution" xlink:title="Museum of Hebei University, Baoding, China" id="ABBRID0ENEAE" xlink:type="simple">MHBU</abbrev>), Nyingchi City, Mêdog County, near 80K, <named-content xmlns:xlink="http://www.w3.org/1999/xlink" content-type="dwc:verbatimCoordinates" xlink:type="simple"><named-content content-type="geo-json" specific-use="{&#34;type&#34;:&#34;Point&#34;,&#34;coordinates&#34;:[95.502778,29.685833]}" id="NCID0EVEAE" xlink:type="simple">29°41'09"N, 95°30'10"E</named-content></named-content>, 2330 m, 09.vii.2018, leg. Cheng, Peng &amp; Shen. <bold><italic>Paratypes</italic>.</bold> China • Xizang: 2 ♀♀ (<abbrev xmlns:xlink="http://www.w3.org/1999/xlink" content-type="institution" xlink:title="Museum of Hebei University, Baoding, China" id="ABBRID0E5EAE" xlink:type="simple">MHBU</abbrev>), 2 ♀♀ (<named-content xmlns:xlink="http://www.w3.org/1999/xlink" content-type="dwc:institutional_code" xlink:title="Museum of Shanghai Normal University, Shanghai, China" xlink:href="http://grbio.org/institution/museum-shanghai" xlink:type="simple">SHNU</named-content>), same data as the holotype.</p></tp:treatment-sec><tp:treatment-sec sec-type="description" id="SECID0EIFAE"><title>Description.</title><p><bold>Male</bold> (Fig. <xref ref-type="fig" rid="F2">2A</xref>). Body length 4.0 mm, width 1.1 mm.</p><p>Body black with strong green metallic luster. Antennae black, except for antennomeres 2 brown, 2–11 without green luster. Legs black, except for trochanters yellowish brown. Body surface densely and shallowly punctate, densely covered with short and recumbent yellow pubescence, and a few long and erect black setae on head and pronotum.</p><p>Eyes distinctly prominent, head width across eyes nearly as wide as pronotum. Antennae extending to basal 1/5 length of elytra when inclined, with antennomeres 1 nearly ellipsoidal, 2 globular, 3–10 triangular and longer than wide, 11 fusiform, 2.5 times as long as wide.</p><p>Pronotum slightly transverse and 1.2 times as wide as long, widest near basal 2/5, anterior and posterior margins nearly straight, lateral margins arcuate with sparse crenation, anterior and posterior angles widely rounded. Elytra feebly dilated posteriorly, 2.4 times longer than humeral width, 3.2 times longer than pronotum, rounded at apices. Legs slender and simple.</p><p>Abdominal sternite VIII (Fig. <xref ref-type="fig" rid="F3">3A</xref>) strongly transverse and bilobed, each lobe about 2.5 times as wide as long, with antero-lateral angles acute, surface covered with a few long curly black setae and some short, erect setae near middle of posterior margin. Pygidium (Fig. <xref ref-type="fig" rid="F3">3B</xref>) strongly transverse, 1.6 times wider than long, feebly narrowed posteriorly, slightly arcuate at anterior margin, hardly emarginate in middle of posterior margin, with antero-lateral angles protruding and acute at apices, which are directed posteriorly, surface covered with a few long curly setae along posterior margin.</p><p>Aedeagus: tegmen (Fig. <xref ref-type="fig" rid="F3">3C–E</xref>) with the subapical ring reaching middle, submedian dilation distinctly angled in ventral view; median lobe with apical limb 4.7 times longer than basal width, bisinuate ventrally in lateral view (Fig. <xref ref-type="fig" rid="F3">3G</xref>), distinctly pointed at apex in ventral view (Fig. <xref ref-type="fig" rid="F3">3F</xref>). Spiculum gastrale (Fig. <xref ref-type="fig" rid="F3">3H</xref>) with basal trunk as long as apical branch.</p><p><bold>Female</bold> (Fig. <xref ref-type="fig" rid="F2">2B</xref>). Similar to male, but body stouter, 3.9–4.1 mm in length, 1.2–1.3 mm in width. Trochanters dark brown. Eyes slightly prominent, head width across eyes narrower than pronotum. Antennae slightly shorter, extending to elytral humeri when inclined. Elytra distinctly dilated across apical third, 2.3 times longer than humeral width, 2.8 times longer than pronotum. Abdominal sternite VIII (Fig. <xref ref-type="fig" rid="F4">4A</xref>) bilobed, each lobe almost even in width, about 4.0 times as long as wide, with antero-lateral angles acute, the median process very slender and distinctly extending beyond antero-lateral angles. Pygidium (Fig. <xref ref-type="fig" rid="F4">4B</xref>) shallowly emarginate in middle of anterior margin, large and triangularly emarginate in middle of posterior margin, with antero-lateral angles obviously protruding and acute at apices, which are directed laterally.</p></tp:treatment-sec><tp:treatment-sec sec-type="distribution" id="SECID0EDHAE"><title>Distribution</title><p>(Fig. <xref ref-type="fig" rid="F1">1</xref>). China (Xizang).</p></tp:treatment-sec><tp:treatment-sec><!--Section generated to contain objects referenced in tp:taxon-treatment.--><fig id="F1" position="float" orientation="portrait"><object-id xmlns:xlink="http://www.w3.org/1999/xlink" content-type="doi" xlink:type="simple">10.3897/zookeys.1241.147383.figure1</object-id><object-id xmlns:xlink="http://www.w3.org/1999/xlink" content-type="arpha" xlink:type="simple">99FBE4CD-60B9-5F92-9D40-D19ACDA3210C</object-id><label>Figure 1.</label><caption><p>Distribution map of all <italic><tp:taxon-name><tp:taxon-name-part taxon-name-part-type="genus" reg="Danaceothrix">Danaceothrix</tp:taxon-name-part></tp:taxon-name></italic> species.</p></caption><graphic xmlns:xlink="http://www.w3.org/1999/xlink" xlink:href="zookeys-1241-315_article-147383__-g001.jpg" position="float" orientation="portrait" xlink:type="simple" id="oo_1356021.jpg"><uri content-type="original_file" xlink:type="simple">https://binary.pensoft.net/fig/1356021</uri></graphic></fig><fig id="F2" position="float" orientation="portrait"><object-id xmlns:xlink="http://www.w3.org/1999/xlink" content-type="doi" xlink:type="simple">10.3897/zookeys.1241.147383.figure2</object-id><object-id xmlns:xlink="http://www.w3.org/1999/xlink" content-type="arpha" xlink:type="simple">4B99513B-282D-5FB9-B8E4-20E903341499</object-id><label>Figure 2.</label><caption><p>Habitus of <italic><tp:taxon-name><tp:taxon-name-part taxon-name-part-type="genus" reg="Danaceothrix">Danaceothrix</tp:taxon-name-part></tp:taxon-name></italic> species, dorsal view: <italic><tp:taxon-name><tp:taxon-name-part taxon-name-part-type="genus" reg="Danaceothrix">D.</tp:taxon-name-part><tp:taxon-name-part taxon-name-part-type="species" reg="medogense">medogense</tp:taxon-name-part></tp:taxon-name></italic> sp. nov. (<bold>A, B</bold>), <italic><tp:taxon-name><tp:taxon-name-part taxon-name-part-type="genus" reg="Danaceothrix">D.</tp:taxon-name-part><tp:taxon-name-part taxon-name-part-type="species" reg="xizangense">xizangense</tp:taxon-name-part></tp:taxon-name></italic> sp. nov. (<bold>C, D</bold>). <bold>A, C.</bold> Males; <bold>B, D.</bold> Females. Scale bars: 1.0 mm.</p></caption><graphic xmlns:xlink="http://www.w3.org/1999/xlink" xlink:href="zookeys-1241-315_article-147383__-g002.jpg" position="float" orientation="portrait" xlink:type="simple" id="oo_1356022.jpg"><uri content-type="original_file" xlink:type="simple">https://binary.pensoft.net/fig/1356022</uri></graphic></fig><fig id="F3" position="float" orientation="portrait"><object-id xmlns:xlink="http://www.w3.org/1999/xlink" content-type="doi" xlink:type="simple">10.3897/zookeys.1241.147383.figure3</object-id><object-id xmlns:xlink="http://www.w3.org/1999/xlink" content-type="arpha" xlink:type="simple">3896BF94-853B-542A-B94E-FAA77BAA0726</object-id><label>Figure 3.</label><caption><p><italic><tp:taxon-name><tp:taxon-name-part taxon-name-part-type="genus" reg="Danaceothrix">Danaceothrix</tp:taxon-name-part><tp:taxon-name-part taxon-name-part-type="species" reg="medogense">medogense</tp:taxon-name-part></tp:taxon-name></italic> sp. nov., male (<bold>A–H</bold>), <italic><tp:taxon-name><tp:taxon-name-part taxon-name-part-type="genus" reg="Danaceothrix">D.</tp:taxon-name-part><tp:taxon-name-part taxon-name-part-type="species" reg="xizangense">xizangense</tp:taxon-name-part></tp:taxon-name></italic> sp. nov., male (<bold>I–P</bold>) <bold>A, I.</bold> Abdominal sternite VIII, ventral view; <bold>B, J.</bold> Pygidium, dorsal view; <bold>C, K</bold> Tegmen, ventral view; <bold>D, L.</bold> Tegmen, top view; <bold>E, M.</bold> Tegmen, lateral view; <bold>F, N.</bold> Median lobe, ventral view; <bold>G, O.</bold> Median lobe, lateral view; <bold>H, P.</bold> Spiculum gastrale, ventral view. Scale bars: 0.2 mm.</p></caption><graphic xmlns:xlink="http://www.w3.org/1999/xlink" xlink:href="zookeys-1241-315_article-147383__-g003.jpg" position="float" orientation="portrait" xlink:type="simple" id="oo_1356023.jpg"><uri content-type="original_file" xlink:type="simple">https://binary.pensoft.net/fig/1356023</uri></graphic></fig><fig id="F4" position="float" orientation="portrait"><object-id xmlns:xlink="http://www.w3.org/1999/xlink" content-type="doi" xlink:type="simple">10.3897/zookeys.1241.147383.figure4</object-id><object-id xmlns:xlink="http://www.w3.org/1999/xlink" content-type="arpha" xlink:type="simple">EAF30319-DBDA-5DB2-8775-C845D4DC7C05</object-id><label>Figure 4.</label><caption><p><italic><tp:taxon-name><tp:taxon-name-part taxon-name-part-type="genus" reg="Danaceothrix">Danaceothrix</tp:taxon-name-part><tp:taxon-name-part taxon-name-part-type="species" reg="medogense">medogense</tp:taxon-name-part></tp:taxon-name></italic> sp. nov., female (<bold>A–C</bold>), <italic><tp:taxon-name><tp:taxon-name-part taxon-name-part-type="genus" reg="Danaceothrix">D.</tp:taxon-name-part><tp:taxon-name-part taxon-name-part-type="species" reg="xizangense">xizangense</tp:taxon-name-part></tp:taxon-name></italic> sp. nov., female (<bold>D–F</bold>). <bold>A, D.</bold> Abdominal sternite VIII, ventral view; <bold>B, E.</bold> Pygidium, dorsal view; <bold>C, F.</bold> Ovipositor, ventral view. Scale bars: 0.2 mm.</p></caption><graphic xmlns:xlink="http://www.w3.org/1999/xlink" xlink:href="zookeys-1241-315_article-147383__-g004.jpg" position="float" orientation="portrait" xlink:type="simple" id="oo_1356024.jpg"><uri content-type="original_file" xlink:type="simple">https://binary.pensoft.net/fig/1356024</uri></graphic></fig></tp:treatment-sec><ref-list><ref id="B8"><mixed-citation xmlns:xlink="http://www.w3.org/1999/xlink" xlink:type="simple"><person-group><name name-style="western"><surname>Majer</surname><given-names>K</given-names></name></person-group> (<year>1996</year>) <article-title>Complementary generic revision of the subfamily <tp:taxon-name><tp:taxon-name-part taxon-name-part-type="subfamily">Chaetomalachiinae</tp:taxon-name-part></tp:taxon-name> (<tp:taxon-name><tp:taxon-name-part taxon-name-part-type="class">Insecta</tp:taxon-name-part></tp:taxon-name>: <tp:taxon-name><tp:taxon-name-part taxon-name-part-type="order">Coleoptera</tp:taxon-name-part></tp:taxon-name>: <tp:taxon-name><tp:taxon-name-part taxon-name-part-type="family">Dasytidae</tp:taxon-name-part></tp:taxon-name>). Annalen des Naturhistorischen Museums in Wien.</article-title><source>Serie B, Fur Botanik und Zoologie</source><volume>98</volume>: <fpage>435</fpage>–<lpage>500</lpage>.</mixed-citation></ref></ref-list></tp:taxon-treatment>
