# Supplementary material for: ﻿Two new species of Danaceothrix Majer, 1989 (Coleoptera, Dasytidae) from Xizang, China
Source: Zookeys. 2025 Jun 18;1241:315–24. doi: 10.3897/zookeys.1241.147383 (PMC12238984; doi:10.3897/zookeys.1241.147383)
Supplement: XML Treatment for Danaceothrix xizangense [file zookeys.1241.147383-treatment3.xml]

<!DOCTYPE tp:taxon-treatment
  PUBLIC "-//TaxonX//DTD Taxonomic Treatment Publishing DTD v0 20100105//EN" "tax-treatment-NSO.dtd">
<tp:taxon-treatment xmlns:tp="http://www.plazi.org/taxpub"><tp:treatment-meta><kwd-group><label>Taxon classification</label><kwd>
              <named-content content-type="kingdom">Animalia</named-content>
            </kwd><kwd>
              <named-content content-type="order">Coleoptera</named-content>
            </kwd><kwd>
              <named-content content-type="family">Dasytidae</named-content>
            </kwd></kwd-group><mixed-citation publication-type="journal"><person-group><name><surname>Miao</surname><given-names>Jialin</given-names></name><name><surname>Liu</surname><given-names>Haoyu</given-names></name><name><surname>Tong</surname><given-names>Junbo</given-names></name><name><surname>Yang</surname><given-names>Xingke</given-names></name><name><surname>Yang</surname><given-names>Yuxia</given-names></name></person-group><article-title>﻿Two new species of <italic><tp:taxon-name><tp:taxon-name-part taxon-name-part-type="genus" reg="Danaceothrix">Danaceothrix</tp:taxon-name-part></tp:taxon-name></italic> Majer, 1989 (<tp:taxon-name><tp:taxon-name-part taxon-name-part-type="order">Coleoptera</tp:taxon-name-part></tp:taxon-name>, <tp:taxon-name><tp:taxon-name-part taxon-name-part-type="family">Dasytidae</tp:taxon-name-part></tp:taxon-name>) from Xizang, China</article-title><source>Zookeys</source><day>18</day><month>06</month><year>2025</year><volume>1241</volume><fpage>315</fpage><lpage>324</lpage><pub-id pub-id-type="doi">10.3897/zookeys.1241.147383</pub-id></mixed-citation></tp:treatment-meta><tp:nomenclature><label>﻿</label><tp:taxon-name>
            <object-id xmlns:xlink="http://www.w3.org/1999/xlink" content-type="arpha" xlink:type="simple">F668B9DB-FB1D-5F30-98EB-6B97E74669AE</object-id>
            <tp:taxon-name-part taxon-name-part-type="genus" reg="Danaceothrix">Danaceothrix</tp:taxon-name-part>
            <tp:taxon-name-part taxon-name-part-type="species" reg="xizangense">xizangense</tp:taxon-name-part>
            <object-id xmlns:xlink="http://www.w3.org/1999/xlink" content-type="zoobank" xlink:type="simple">https://zoobank.org/7959233B-8907-4D0D-B6BD-E1DFD0BF0BDC</object-id>
          </tp:taxon-name><tp:taxon-authority>Yang &amp; Miao</tp:taxon-authority><tp:taxon-status xmlns:xlink="http://www.w3.org/1999/xlink" xlink:type="simple">sp. nov.</tp:taxon-status><xref ref-type="fig" rid="F1">Figs 1</xref><xref ref-type="fig" rid="F2">, 2C, D</xref><xref ref-type="fig" rid="F3">, 3I–P</xref><xref ref-type="fig" rid="F4">, 4D–F</xref></tp:nomenclature><tp:treatment-sec sec-type="diagnosis" id="SECID0EHJAE"><title>Diagnosis.</title><p>This species can be easily distinguished from all other species of <italic><tp:taxon-name><tp:taxon-name-part taxon-name-part-type="genus" reg="Danaceothrix">Danaceothrix</tp:taxon-name-part></tp:taxon-name></italic> by the shape of the tegmen and median lobe of the aedeagus. It looks similar to <italic><tp:taxon-name><tp:taxon-name-part taxon-name-part-type="genus" reg="Danaceothrix">D.</tp:taxon-name-part><tp:taxon-name-part taxon-name-part-type="species" reg="medogense">medogense</tp:taxon-name-part></tp:taxon-name></italic> sp. nov., but can be distinguished by the combination of following characters: antennae yellow, antennomeres 1–4 darkened at apices, rarely 1 brown, 5–11 more or less darkened; legs yellow, tarsi together with claws more or less darkened at apices; pygidium strongly narrowed posteriorly (Fig. <xref ref-type="fig" rid="F3">3J</xref>); submedian dilation of tegmen rounded in ventral view (Fig. <xref ref-type="fig" rid="F3">3K</xref>). Unlike in <italic><tp:taxon-name><tp:taxon-name-part taxon-name-part-type="genus" reg="Danaceothrix">D.</tp:taxon-name-part><tp:taxon-name-part taxon-name-part-type="species" reg="medogense">medogense</tp:taxon-name-part></tp:taxon-name></italic>, the antennae are black except for antennomeres 2 brown; legs black except for trochanters yellowish brown; pygidium feebly narrowed posteriorly (Fig. <xref ref-type="fig" rid="F3">3B</xref>); submedian dilation of tegmen angled in ventral view (Fig. <xref ref-type="fig" rid="F3">3C</xref>).</p></tp:treatment-sec><tp:treatment-sec sec-type="etymology" id="SECID0E1KAE"><title>Etymology.</title><p>The name of the species is derived from the name of the type locality, Xizang Autonomous Region, China.</p></tp:treatment-sec><tp:treatment-sec sec-type="type material" id="SECID0E6KAE"><title>Type material.</title><p><bold><italic>Holotype</italic>.</bold> China • Xizang: ♂ (<abbrev xmlns:xlink="http://www.w3.org/1999/xlink" content-type="institution" xlink:title="Museum of Hebei University, Baoding, China" id="ABBRID0EKLAE" xlink:type="simple">MHBU</abbrev>), Nyingchi City, Zayü County, Sangba Village, <named-content xmlns:xlink="http://www.w3.org/1999/xlink" content-type="dwc:verbatimCoordinates" xlink:type="simple"><named-content content-type="geo-json" specific-use="{&#34;type&#34;:&#34;Point&#34;,&#34;coordinates&#34;:[96.890456,29.042327]}" id="NCID0ESLAE" xlink:type="simple">29.0423266°N, 96.89045596°E</named-content></named-content>, 2986 m, 28.vii.2024, leg. C. Fang &amp; S. L. Yuan. <bold><italic>Paratypes</italic>.</bold> China • Xizang: 7 ♂♂ 6 ♀♀ (<abbrev xmlns:xlink="http://www.w3.org/1999/xlink" content-type="institution" xlink:title="Museum of Hebei University, Baoding, China" id="ABBRID0E2LAE" xlink:type="simple">MHBU</abbrev>), same data as the holotype; 3 ♂♂ 3 ♀♀ (<named-content xmlns:xlink="http://www.w3.org/1999/xlink" content-type="dwc:institutional_code" xlink:title="Museum of Shanghai Normal University, Shanghai, China" xlink:href="http://grbio.org/institution/museum-shanghai" xlink:type="simple">SHNU</named-content>), Nyingchi City, Mêdog County, near 80K, <named-content xmlns:xlink="http://www.w3.org/1999/xlink" content-type="dwc:verbatimCoordinates" xlink:type="simple"><named-content content-type="geo-json" specific-use="{&#34;type&#34;:&#34;Point&#34;,&#34;coordinates&#34;:[95.502778,29.685833]}" id="NCID0EIMAE" xlink:type="simple">29°41'09"N, 95°30'10"E</named-content></named-content>, 2330 m, 09.vii.2018, leg. Cheng, Peng &amp; Shen.</p></tp:treatment-sec><tp:treatment-sec sec-type="description" id="SECID0ENMAE"><title>Description.</title><p><bold>Male</bold> (Fig. <xref ref-type="fig" rid="F2">2C</xref>). Body length 3.7–4.1 mm (4.1 mm in holotype), width 1.0–1.2 mm (1.2 mm in holotype).</p><p>Body black with strong green metallic luster. Antennae yellow, antennomeres 1–4 darkened at apices, rarely 1 brown, 5–11 more or less darkened. Ultimate maxillary and labial palpomeres yellow and darkened at apices. Legs yellow, tarsi together with claws more or less darkened at apices. Body surface densely and shallowly punctate, densely covered with short and recumbent yellow pubescence, and a few long and erect yellow setae.</p><p>Eyes distinctly prominent, head width across eyes feebly wider than pronotum. Antennae extending to basal 1/5 length of elytra when inclined, with antennomeres 1 nearly conical, 2 globular to ellipsoidal, 3–10 triangular and longer than wide, 11 fusiform, 2.2–2.3 times as long as wide.</p><p>Pronotum slightly transverse and 1.2 times as wide as long, widest near middle, anterior margin nearly straight, posterior margin arcuate, lateral margins arcuate with sparse crenation, anterior and posterior angles widely rounded. Elytra feebly dilated posteriorly, 2.5–2.7 times longer than humeral width, 3.4–3.9 times longer than pronotum, rounded at apices. Legs slender and simple.</p><p>Abdominal sternite VIII (Fig. <xref ref-type="fig" rid="F3">3I</xref>) strongly transverse and bilobed, each lobe about twice as wide as long, with antero-lateral apical angles sharply protruding, surface covered with a few long curly black setae and some short, erect setae near middle of posterior margin. Pygidium (Fig. <xref ref-type="fig" rid="F3">3J</xref>) strongly transverse, 1.4 times wider than long, strongly narrowed posteriorly, slightly and roundly emarginate in middle of anterior margin, hardly emarginate in middle of posterior margin, with antero-lateral angles protruding and acute at apices, which are directed posteriorly, surface covered with a few long curly setae along lateral margins.</p><p>Aedeagus: tegmen (Fig. <xref ref-type="fig" rid="F3">3K–M</xref>) with the subapical ring reaching middle, where bearing a pair of small and acute projections on both sides, submedian dilation distinct and rounded in ventral view; median lobe with apical limb 5.7 times longer than basal width, slightly bisinuate ventrally in lateral view (Fig. <xref ref-type="fig" rid="F3">3O</xref>), indistinctly pointed at apex in ventral view (Fig. <xref ref-type="fig" rid="F3">3N</xref>). Spiculum gastrale (Fig. <xref ref-type="fig" rid="F3">3P</xref>) with basal trunk shorter than apical branch.</p><p><bold>Female</bold> (Fig. <xref ref-type="fig" rid="F2">2D</xref>). Similar to male, but body stouter, 3.8–4.4 mm in length, 1.2–1.4 mm in width. Eyes slightly prominent, head width across eyes narrower than pronotum. Antennae slightly shorter, extending to elytral humeri when inclined. Elytra distinctly dilated across apical third, 2.3 times longer than humeral width, 3.0–3.1 times longer than pronotum. Abdominal sternite VIII (Fig. <xref ref-type="fig" rid="F4">4D</xref>) bilobed, each lobe distinctly narrowed laterally, about twice as long as wide, with antero-lateral angles acute, the median process very slender and distinctly extending beyond antero-lateral angles. Pygidium (Fig. <xref ref-type="fig" rid="F4">4E</xref>) shallowly emarginate in middle of anterior margin, nearly straight at posterior margin, with antero-lateral angles obviously protruding and acute at apices, which are directed laterally.</p></tp:treatment-sec><tp:treatment-sec sec-type="distribution" id="SECID0EIOAE"><title>Distribution</title><p>(Fig. <xref ref-type="fig" rid="F1">1</xref>). China (Xizang).</p><sec sec-type="﻿Key to the species of Danaceothrix" id="SECID0ESOAE"><title>﻿Key to the species of <italic><tp:taxon-name><tp:taxon-name-part taxon-name-part-type="genus" reg="Danaceothrix">Danaceothrix</tp:taxon-name-part></tp:taxon-name></italic></title><table-wrap content-type="key" position="anchor" orientation="portrait"><table id="TID0EZNAC" rules="all"><tbody><tr><td rowspan="1" colspan="1">1</td><td rowspan="1" colspan="1">At least some antennomeres wider than long; apical limb of median lobe nearly straight ventrally in lateral view (<xref ref-type="bibr" rid="B6">Majer 1989</xref>: fig. 101; <xref ref-type="bibr" rid="B8">Majer 1996</xref>: fig. 93)</td><td rowspan="1" colspan="1">
                      <bold>2</bold>
                    </td></tr><tr><td rowspan="1" colspan="1">–</td><td rowspan="1" colspan="1">All antennomeres longer than wide; apical limb of median lobe bisinuate ventrally in lateral view (Fig. <xref ref-type="fig" rid="F3">3G, O</xref>; <xref ref-type="bibr" rid="B8">Majer 1996</xref>: fig. 83)</td><td rowspan="1" colspan="1">
                      <bold>3</bold>
                    </td></tr><tr><td rowspan="1" colspan="1">2</td><td rowspan="1" colspan="1">Body almost bare, very sparsely covered with short hairs; elytra and legs black; elytra feebly dilated posteriorly in males, while distinctly dilated in females; submedian dilation of tegmen rounded in ventral view (<xref ref-type="bibr" rid="B8">Majer 1996</xref>: fig. 92). NW India</td><td rowspan="1" colspan="1">
                      <bold><italic><tp:taxon-name><tp:taxon-name-part taxon-name-part-type="genus" reg="Danaceothrix">D.</tp:taxon-name-part><tp:taxon-name-part taxon-name-part-type="species" reg="monilicornis">monilicornis</tp:taxon-name-part></tp:taxon-name></italic> (Champion, 1922)</bold>
                    </td></tr><tr><td rowspan="1" colspan="1">–</td><td rowspan="1" colspan="1">Body densely covered with very distinct pubescence; elytra black, rufescent at apical margins; legs testaceous, protarsi together with claws more or less darkened at apices; elytra parallel-sided in males, feebly dilated posteriorly in females; submedian dilation of tegmen distinctly angled in ventral view (<xref ref-type="bibr" rid="B6">Majer 1989</xref>: fig. 99). Afghanistan</td><td rowspan="1" colspan="1">
                      <bold><italic><tp:taxon-name><tp:taxon-name-part taxon-name-part-type="genus" reg="Danaceothrix">D.</tp:taxon-name-part><tp:taxon-name-part taxon-name-part-type="species" reg="murina">murina</tp:taxon-name-part></tp:taxon-name></italic> Majer, 1989</bold>
                    </td></tr><tr><td rowspan="1" colspan="1">3</td><td rowspan="1" colspan="1">Body almost bare, only pronotum covered with short setae; pygidium about 3.0 times as wide as long; submedian dilation of tegmen indistinct (<xref ref-type="bibr" rid="B8">Majer 1996</xref>: fig. 82). China: Sichuan</td><td rowspan="1" colspan="1">
                      <bold><italic><tp:taxon-name><tp:taxon-name-part taxon-name-part-type="genus" reg="Danaceothrix">D.</tp:taxon-name-part><tp:taxon-name-part taxon-name-part-type="species" reg="glaberrima">glaberrima</tp:taxon-name-part></tp:taxon-name></italic> Majer, 1996</bold>
                    </td></tr><tr><td rowspan="1" colspan="1">–</td><td rowspan="1" colspan="1">Body densely covered with very distinct pubescence; pygidium about 1.4–1.6 times as wide as long (Fig. <xref ref-type="fig" rid="F3">3B, I</xref>); submedian dilation of tegmen distinct (Fig. <xref ref-type="fig" rid="F3">3C, K</xref>)</td><td rowspan="1" colspan="1">
                      <bold>4</bold>
                    </td></tr><tr><td rowspan="1" colspan="1">4</td><td rowspan="1" colspan="1">Antennae black, except for antennomeres 2 brown; legs black, except for trochanters yellowish brown; pygidium feebly narrowed posteriorly (Fig. <xref ref-type="fig" rid="F3">3B</xref>); submedian dilation of tegmen distinctly angled in ventral view (Fig. <xref ref-type="fig" rid="F3">3C</xref>). China: Xizang</td><td rowspan="1" colspan="1">
                      <bold><italic><tp:taxon-name><tp:taxon-name-part taxon-name-part-type="genus" reg="Danaceothrix">D.</tp:taxon-name-part><tp:taxon-name-part taxon-name-part-type="species" reg="medogense">medogense</tp:taxon-name-part></tp:taxon-name></italic> sp. nov.</bold>
                    </td></tr><tr><td rowspan="1" colspan="1">–</td><td rowspan="1" colspan="1">Antennae yellow, antennomeres 1–4 darkened at apices, rarely 1 brown, 5–11 more or less darkened; legs yellow, tarsi together with claws more or less darkened at apices; pygidium strongly narrowed posteriorly (Fig. <xref ref-type="fig" rid="F3">3J</xref>); submedian dilation of tegmen rounded in ventral view (Fig. <xref ref-type="fig" rid="F3">3K</xref>). China: Xizang</td><td rowspan="1" colspan="1">
                      <bold><italic><tp:taxon-name><tp:taxon-name-part taxon-name-part-type="genus" reg="Danaceothrix">D.</tp:taxon-name-part><tp:taxon-name-part taxon-name-part-type="species" reg="xizangense">xizangense</tp:taxon-name-part></tp:taxon-name></italic> sp. nov.</bold>
                    </td></tr></tbody></table></table-wrap></sec></tp:treatment-sec><tp:treatment-sec><!--Section generated to contain objects referenced in tp:taxon-treatment.--><fig id="F1" position="float" orientation="portrait"><object-id xmlns:xlink="http://www.w3.org/1999/xlink" content-type="doi" xlink:type="simple">10.3897/zookeys.1241.147383.figure1</object-id><object-id xmlns:xlink="http://www.w3.org/1999/xlink" content-type="arpha" xlink:type="simple">99FBE4CD-60B9-5F92-9D40-D19ACDA3210C</object-id><label>Figure 1.</label><caption><p>Distribution map of all <italic><tp:taxon-name><tp:taxon-name-part taxon-name-part-type="genus" reg="Danaceothrix">Danaceothrix</tp:taxon-name-part></tp:taxon-name></italic> species.</p></caption><graphic xmlns:xlink="http://www.w3.org/1999/xlink" xlink:href="zookeys-1241-315_article-147383__-g001.jpg" position="float" orientation="portrait" xlink:type="simple" id="oo_1356021.jpg"><uri content-type="original_file" xlink:type="simple">https://binary.pensoft.net/fig/1356021</uri></graphic></fig><fig id="F2" position="float" orientation="portrait"><object-id xmlns:xlink="http://www.w3.org/1999/xlink" content-type="doi" xlink:type="simple">10.3897/zookeys.1241.147383.figure2</object-id><object-id xmlns:xlink="http://www.w3.org/1999/xlink" content-type="arpha" xlink:type="simple">4B99513B-282D-5FB9-B8E4-20E903341499</object-id><label>Figure 2.</label><caption><p>Habitus of <italic><tp:taxon-name><tp:taxon-name-part taxon-name-part-type="genus" reg="Danaceothrix">Danaceothrix</tp:taxon-name-part></tp:taxon-name></italic> species, dorsal view: <italic><tp:taxon-name><tp:taxon-name-part taxon-name-part-type="genus" reg="Danaceothrix">D.</tp:taxon-name-part><tp:taxon-name-part taxon-name-part-type="species" reg="medogense">medogense</tp:taxon-name-part></tp:taxon-name></italic> sp. nov. (<bold>A, B</bold>), <italic><tp:taxon-name><tp:taxon-name-part taxon-name-part-type="genus" reg="Danaceothrix">D.</tp:taxon-name-part><tp:taxon-name-part taxon-name-part-type="species" reg="xizangense">xizangense</tp:taxon-name-part></tp:taxon-name></italic> sp. nov. (<bold>C, D</bold>). <bold>A, C.</bold> Males; <bold>B, D.</bold> Females. Scale bars: 1.0 mm.</p></caption><graphic xmlns:xlink="http://www.w3.org/1999/xlink" xlink:href="zookeys-1241-315_article-147383__-g002.jpg" position="float" orientation="portrait" xlink:type="simple" id="oo_1356022.jpg"><uri content-type="original_file" xlink:type="simple">https://binary.pensoft.net/fig/1356022</uri></graphic></fig><fig id="F3" position="float" orientation="portrait"><object-id xmlns:xlink="http://www.w3.org/1999/xlink" content-type="doi" xlink:type="simple">10.3897/zookeys.1241.147383.figure3</object-id><object-id xmlns:xlink="http://www.w3.org/1999/xlink" content-type="arpha" xlink:type="simple">3896BF94-853B-542A-B94E-FAA77BAA0726</object-id><label>Figure 3.</label><caption><p><italic><tp:taxon-name><tp:taxon-name-part taxon-name-part-type="genus" reg="Danaceothrix">Danaceothrix</tp:taxon-name-part><tp:taxon-name-part taxon-name-part-type="species" reg="medogense">medogense</tp:taxon-name-part></tp:taxon-name></italic> sp. nov., male (<bold>A–H</bold>), <italic><tp:taxon-name><tp:taxon-name-part taxon-name-part-type="genus" reg="Danaceothrix">D.</tp:taxon-name-part><tp:taxon-name-part taxon-name-part-type="species" reg="xizangense">xizangense</tp:taxon-name-part></tp:taxon-name></italic> sp. nov., male (<bold>I–P</bold>) <bold>A, I.</bold> Abdominal sternite VIII, ventral view; <bold>B, J.</bold> Pygidium, dorsal view; <bold>C, K</bold> Tegmen, ventral view; <bold>D, L.</bold> Tegmen, top view; <bold>E, M.</bold> Tegmen, lateral view; <bold>F, N.</bold> Median lobe, ventral view; <bold>G, O.</bold> Median lobe, lateral view; <bold>H, P.</bold> Spiculum gastrale, ventral view. Scale bars: 0.2 mm.</p></caption><graphic xmlns:xlink="http://www.w3.org/1999/xlink" xlink:href="zookeys-1241-315_article-147383__-g003.jpg" position="float" orientation="portrait" xlink:type="simple" id="oo_1356023.jpg"><uri content-type="original_file" xlink:type="simple">https://binary.pensoft.net/fig/1356023</uri></graphic></fig><fig id="F4" position="float" orientation="portrait"><object-id xmlns:xlink="http://www.w3.org/1999/xlink" content-type="doi" xlink:type="simple">10.3897/zookeys.1241.147383.figure4</object-id><object-id xmlns:xlink="http://www.w3.org/1999/xlink" content-type="arpha" xlink:type="simple">EAF30319-DBDA-5DB2-8775-C845D4DC7C05</object-id><label>Figure 4.</label><caption><p><italic><tp:taxon-name><tp:taxon-name-part taxon-name-part-type="genus" reg="Danaceothrix">Danaceothrix</tp:taxon-name-part><tp:taxon-name-part taxon-name-part-type="species" reg="medogense">medogense</tp:taxon-name-part></tp:taxon-name></italic> sp. nov., female (<bold>A–C</bold>), <italic><tp:taxon-name><tp:taxon-name-part taxon-name-part-type="genus" reg="Danaceothrix">D.</tp:taxon-name-part><tp:taxon-name-part taxon-name-part-type="species" reg="xizangense">xizangense</tp:taxon-name-part></tp:taxon-name></italic> sp. nov., female (<bold>D–F</bold>). <bold>A, D.</bold> Abdominal sternite VIII, ventral view; <bold>B, E.</bold> Pygidium, dorsal view; <bold>C, F.</bold> Ovipositor, ventral view. Scale bars: 0.2 mm.</p></caption><graphic xmlns:xlink="http://www.w3.org/1999/xlink" xlink:href="zookeys-1241-315_article-147383__-g004.jpg" position="float" orientation="portrait" xlink:type="simple" id="oo_1356024.jpg"><uri content-type="original_file" xlink:type="simple">https://binary.pensoft.net/fig/1356024</uri></graphic></fig></tp:treatment-sec><ref-list><ref id="B6"><mixed-citation xmlns:xlink="http://www.w3.org/1999/xlink" xlink:type="simple"><person-group><name name-style="western"><surname>Majer</surname><given-names>K</given-names></name></person-group> (<year>1989</year>) <article-title>Generic classification of the tribe <tp:taxon-name><tp:taxon-name-part taxon-name-part-type="tribe">Chaetomalachiini</tp:taxon-name-part></tp:taxon-name> (<tp:taxon-name><tp:taxon-name-part taxon-name-part-type="order">Coleoptera</tp:taxon-name-part></tp:taxon-name>, <tp:taxon-name><tp:taxon-name-part taxon-name-part-type="family">Melyridae</tp:taxon-name-part></tp:taxon-name>).</article-title><source>Polskie Pismo Entomologiczne</source><volume>58</volume>(<issue>4</issue>): <fpage>745</fpage>–<lpage>775</lpage>.</mixed-citation></ref><ref id="B8"><mixed-citation xmlns:xlink="http://www.w3.org/1999/xlink" xlink:type="simple"><person-group><name name-style="western"><surname>Majer</surname><given-names>K</given-names></name></person-group> (<year>1996</year>) <article-title>Complementary generic revision of the subfamily <tp:taxon-name><tp:taxon-name-part taxon-name-part-type="subfamily">Chaetomalachiinae</tp:taxon-name-part></tp:taxon-name> (<tp:taxon-name><tp:taxon-name-part taxon-name-part-type="class">Insecta</tp:taxon-name-part></tp:taxon-name>: <tp:taxon-name><tp:taxon-name-part taxon-name-part-type="order">Coleoptera</tp:taxon-name-part></tp:taxon-name>: <tp:taxon-name><tp:taxon-name-part taxon-name-part-type="family">Dasytidae</tp:taxon-name-part></tp:taxon-name>). Annalen des Naturhistorischen Museums in Wien.</article-title><source>Serie B, Fur Botanik und Zoologie</source><volume>98</volume>: <fpage>435</fpage>–<lpage>500</lpage>.</mixed-citation></ref></ref-list></tp:taxon-treatment>
